# Supplementary material for: Effect of β-Glucan Supplementation on Growth Performance and Intestinal Epithelium Functions in Weaned Pigs Challenged by Enterotoxigenic Escherichia coli
Source: Antibiotics (Basel). 2022 Apr 13;11(4):519. doi: 10.3390/antibiotics11040519 (PMC9029716; doi:10.3390/antibiotics11040519)
Supplement: Supplementary file 1 [file antibiotics-11-00519-s001.zip]

Archive with 1 entries (1 files):
- antibiotics-1659862-supplementary.pdf
